# Supplementary material for: Decoupling the response of an estuarine shrimp to architectural components of habitat structure
Source: PeerJ. 2016 Aug 2;4:e2244. doi: 10.7717/peerj.2244 (PMC4975033; doi:10.7717/peerj.2244)
Supplement: Supplemental Information 1 [file peerj-04-2244-s001.xls]

## Sheet: Exp 1 Raw Data
		2 Simple	4 Simple	8 Simple	16 Simple	32 Simple	2 Complex	4 Complex	8 Complex	16 Complex	32 Complex	Army men	Army hardware
Block 1	Time	In Struc.	In Struc.	In Struc.	In Struc.	In Struc.	In Struc.	In Struc.	In Struc.	In Struc.	In Struc.	In Struc.	In Struc.
	900	0	1	0	4	2	0	0	1	1	4	1	0
	930	0	2	0	4	2	0	1	2	1	2	3	0
	1000	0	2	0	4	2	0	1	3	1	3	2	1
	1030	0	0	0	2	0	1	1	2	1	2	1	1
	1100	1	0	0	3	1	1	0	2	1	2	1	0
	1130	1	0	0	4	2	0	1	1	1	3	1	1
	1200	0	0	0	3	1	0	1	3	1	3	2	1
	1230	0	0	0	3	2	1	1	2	1	3	1	1
	1300	0	0	1	3	3	0	1	3	3	2	1	0
	1330	0	0	1	3	2	0	1	3	2	3	1	0
	1400	0	0	0	3	1	0	1	2	2	2	2	0
	1430	0	0	0	5	1	0	1	2	2	2	1	0
	1500	0	0	0	4	1	0	0	2	2	3	2	0
Block 2	900	0	1	0	2	3	0	1	1	3	2	2	2
	930	0	0	0	0	2	0	1	1	2	4	2	2
	1000	1	0	0	0	3	1	2	1	3	4	2	1
	1030	1	0	0	0	3	0	1	0	3	4	2	3
	1100	1	0	0	0	2	1	1	1	2	3	2	3
	1130	1	0	0	3	4	1	1	1	2	3	2	3
	1200	0	0	0	2	1	0	1	1	4	2	1	2
	1230	0	0	0	1	3	0	2	2	4	3	1	1
	1300	0	0	1	1	3	0	0	1	3	3	3	1
	1330	0	0	0	2	2	0	1	0	3	2	2	2
	1400	0	0	1	3	2	0	1	1	3	2	2	2
	1430	0	0	0	2	4	0	1	2	3	2	1	2
	1500	1	0	0	1	2	0	1	0	4	2	2	2
Block 3	900	1	1	0	0	0	0	0	1	1	2	3	2
	930	0	2	0	0	1	0	0	2	2	1	1	4
	1000	0	0	0	1	0	0	0	3	1	2	3	4
	1030	1	0	0	1	0	0	0	2	2	2	3	4
	1100	0	1	0	1	1	0	0	2	1	3	2	4
	1130	1	0	1	0	0	0	1	2	2	3	3	4
	1200	1	1	0	1	1	0	2	2	2	4	2	4
	1230	0	1	0	1	1	0	0	2	2	3	2	4
	1300	0	1	0	0	1	0	0	2	0	3	3	4
	1330	1	1	0	0	1	0	0	1	2	4	2	4
	1400	0	1	0	1	1	0	0	2	1	3	3	4
	1430	1	1	0	1	1	1	0	2	2	3	4	4
	1500	0	0	0	0	0	0	0	1	1	3	3	4
Block 4	900	0	1	0	0	0	1	0	1	1	3	0	2
	930	0	1	0	1	1	2	1	1	1	2	3	2
	1000	0	0	0	0	0	1	0	1	1	4	2	2
	1030	0	1	2	1	1	0	2	2	2	3	3	2
	1100	0	1	0	3	1	0	2	2	2	3	3	2
	1130	0	1	0	3	1	0	2	2	2	3	3	3
	1200	0	0	0	2	1	1	2	2	2	3	3	3
	1230	0	1	0	2	1	0	1	1	2	3	4	3
	1300	0	0	0	0	2	1	0	1	2	1	5	3
	1330	0	0	0	1	2	1	1	1	1	1	5	4
	1400	0	0	0	2	2	1	2	0	2	3	5	3
	1430	0	1	0	0	3	0	2	1	2	3	4	4
	1500	0	1	1	2	1	1	1	0	2	4	4	4
Block 5	900	0	0	0	1	0	1	0	1	0	2	2	3
	930	0	0	0	2	1	0	0	2	1	3	3	2
	1000	0	2	0	0	0	1	0	2	1	2	3	2
	1030	0	0	1	2	0	1	1	2	2	3	3	0
	1100	0	1	1	3	0	3	0	1	2	3	3	2
	1130	0	1	1	4	0	1	1	2	2	3	3	2
	1200	0	1	0	2	0	0	0	2	3	2	3	2
	1230	0	0	0	1	0	0	0	2	3	3	3	2
	1300	0	1	3	1	0	0	1	2	2	3	3	2
	1330	0	1	1	1	0	0	0	2	3	4	3	1
	1400	0	2	0	0	0	1	0	1	3	4	3	1
	1430	0	0	0	1	0	0	1	1	3	3	3	1
	1500	0	1	0	1	0	0	0	1	2	3	2	3
Block 6	900	0	0	0	3	1	0	1	2	2	2	3	0
	930	2	0	1	1	1	2	2	2	2	4	4	0
	1000	1	0	1	1	1	1	2	2	3	3	3	0
	1030	1	0	1	0	0	1	2	2	3	3	3	0
	1100	0	0	1	3	1	2	2	2	3	2	2	1
	1130	0	1	1	1	1	1	1	3	4	3	1	1
	1200	0	0	0	1	2	3	2	3	4	3	3	1
	1230	0	0	2	2	2	2	2	2	3	3	2	1
	1300	0	2	1	1	2	3	2	2	3	3	3	2
	1330	0	1	1	0	2	2	2	2	1	3	2	1
	1400	1	0	1	0	2	2	2	1	1	3	2	1
	1430	0	0	1	0	2	2	2	3	2	3	2	0
	1500	0	0	1	0	1	2	1	2	2	3	2	2
Block 7	900	1	0	1	2	0	0	0	2	1	2	3	2
	930	0	0	1	1	2	0	2	2	2	2	3	2
	1000	0	0	1	1	0	0	1	1	2	2	2	2
	1030	0	0	0	2	1	0	1	2	2	3	3	2
	1100	0	0	0	1	1	0	1	2	1	2	4	2
	1130	0	1	3	0	0	0	1	1	1	2	2	2
	1200	0	0	2	1	0	0	2	2	1	2	3	2
	1230	0	2	2	1	0	1	1	2	1	2	3	2
	1300	1	2	0	0	0	0	1	2	2	2	2	2
	1330	0	1	2	0	0	1	1	2	1	3	2	2
	1400	0	0	1	0	0	0	1	2	1	3	2	2
	1430	0	0	2	1	0	1	0	1	1	3	2	2
	1500	0	0	2	0	0	1	1	1	1	3	2	2
Block 8	900	0	1	0	0	0	0	1	0	2	2	0	0
	930	0	0	0	0	0	0	0	0	1	3	2	1
	1000	0	0	0	0	0	0	0	0	2	3	2	1
	1030	0	0	0	0	0	0	0	0	1	3	2	1
	1100	0	0	0	0	1	0	0	0	2	3	2	1
	1130	0	1	0	1	1	0	1	0	2	2	2	2
	1200	0	0	0	0	1	0	0	1	2	3	3	2
	1230	0	0	1	0	2	0	0	1	1	3	2	3
	1300	0	0	1	0	2	1	0	1	2	3	3	2
	1330	0	0	0	0	2	0	0	0	2	2	1	2
	1400	0	1	0	0	1	1	0	0	2	3	1	1
	1430	0	0	1	0	0	0	1	0	2	2	1	2
	1500	0	0	0	0	2	0	0	0	1	2	1	2

## Sheet: Exp 2 Raw Data
		2C / 8S		8C / 32S		8S / 8C		32S / 32C
		2 Complex	8 Simple	8 Complex	32 Simple	8 Simple	8 Complex	32 Simple	32 Complex
Block 1	Time	In Struc.	In Struc.	In Struc.	In Struc.	In Struc.	In Struc.	In Struc.	In Struc.
	900	0	0	1	0	0	2	1	1
	930	0	0	0	1	1	1	0	1
	1000	0	1	1	1	1	1	0	1
	1030	0	0	1	0	1	1	0	2
	1100	0	0	1	1	0	3	0	3
	1130	0	1	0	1	0	2	0	2
	1200	1	0	0	1	0	3	0	2
	1230	0	0	0	2	2	1	0	2
	1300	0	0	0	2	0	2	0	2
	1330	0	0	0	0	0	2	0	2
	1400	0	0	2	0	0	2	0	2
	1430	1	0	0	2	0	3	0	2
	1500	0	0	1	3	0	1	1	1
Block 2	Time	In Struc.	In Struc.	In Struc.	In Struc.	In Struc.	In Struc.	In Struc.	In Struc.
	900	1	0	0	1	1	0	0	1
	930	0	0	0	0	0	0	0	1
	1000	0	0	0	0	1	0	0	1
	1030	0	0	0	1	0	1	1	1
	1100	0	0	0	1	1	0	0	2
	1130	0	1	0	1	1	0	0	2
	1200	0	0	0	0	1	0	0	2
	1230	0	1	0	0	1	0	0	1
	1300	0	0	0	0	1	0	0	1
	1330	1	0	0	0	0	0	0	3
	1400	0	0	1	0	0	0	0	2
	1430	0	0	0	0	0	0	0	1
	1500	0	0	0	1	0	0	0	2
Block 3	Time	In Struc.	In Struc.	In Struc.	In Struc.	In Struc.	In Struc.	In Struc.	In Struc.
	900	1	0	1	0	0	1	0	2
	930	1	0	0	0	0	2	0	2
	1000	1	0	0	0	0	2	1	2
	1030	0	0	0	1	0	3	0	2
	1100	1	0	0	1	0	2	0	2
	1130	0	0	0	2	0	2	0	2
	1200	0	0	1	1	0	2	0	1
	1230	1	0	1	1	0	2	0	2
	1300	1	0	0	0	0	2	0	2
	1330	2	0	1	0	0	1	0	3
	1400	2	0	0	1	0	1	0	2
	1430	1	0	0	0	0	1	0	3
	1500	2	0	0	0	0	0	0	3
Block 4	Time	In Struc.	In Struc.	In Struc.	In Struc.	In Struc.	In Struc.	In Struc.	In Struc.
	900	0	0	1	1	1	0	0	1
	930	1	0	1	1	0	0	0	1
	1000	0	0	1	0	0	1	0	1
	1030	0	0	0	1	0	1	0	1
	1100	1	0	1	1	0	0	0	1
	1130	2	0	2	0	0	0	0	1
	1200	0	0	1	0	1	1	0	1
	1230	0	0	1	0	0	1	1	2
	1300	0	0	2	0	1	1	0	1
	1330	1	0	1	1	0	1	0	1
	1400	1	0	1	0	0	0	0	1
	1430	0	0	2	0	0	0	1	1
	1500	0	0	1	1	1	0	1	3
Block 5	Time	In Struc.	In Struc.	In Struc.	In Struc.	In Struc.	In Struc.	In Struc.	In Struc.
	900	0	0	1	0	0	1	0	2
	930	0	0	1	0	0	0	0	3
	1000	0	0	1	0	0	2	0	2
	1030	0	0	1	0	0	2	0	2
	1100	0	0	1	1	1	1	0	3
	1130	0	0	1	0	0	2	0	2
	1200	0	0	1	0	0	1	0	3
	1230	0	0	0	0	0	1	0	3
	1300	0	0	0	0	0	4	0	3
	1330	0	0	0	0	0	3	0	2
	1400	0	1	0	0	1	2	0	1
	1430	1	0	1	0	0	3	0	2
	1500	0	0	1	1	0	3	0	2
Block 6	Time	In Struc.	In Struc.	In Struc.	In Struc.	In Struc.	In Struc.	In Struc.	In Struc.
	900	0	0	1	0	0	1	0	1
	930	0	0	1	0	0	1	0	2
	1000	0	1	0	0	0	1	1	2
	1030	0	1	0	0	0	1	0	2
	1100	0	0	2	0	1	0	0	4
	1130	0	0	2	0	0	1	0	3
	1200	0	0	1	0	0	0	0	3
	1230	0	1	1	0	0	1	0	3
	1300	0	0	0	1	1	1	0	4
	1330	0	0	1	1	0	1	0	4
	1400	1	0	2	1	0	1	0	4
	1430	0	0	1	2	0	1	0	4
	1500	2	0	2	1	0	2	0	4
Block 7	Time	In Struc.	In Struc.	In Struc.	In Struc.	In Struc.	In Struc.	In Struc.	In Struc.
	900	0	0	0	0	0	1	0	2
	930	0	1	0	1	0	2	0	3
	1000	0	0	0	0	0	1	0	2
	1030	0	0	1	1	0	2	1	2
	1100	0	0	0	1	0	1	0	2
	1130	0	0	1	0	0	1	0	2
	1200	1	0	1	1	0	1	0	3
	1230	0	0	0	1	0	1	0	2
	1300	1	0	0	1	0	1	0	2
	1330	0	0	0	0	0	0	0	2
	1400	0	0	0	0	0	0	0	2
	1430	1	0	0	0	0	0	0	2
	1500	0	0	0	0	0	0	0	2
Block 8	Time	In Struc.	In Struc.	In Struc.	In Struc.	In Struc.	In Struc.	In Struc.	In Struc.
	900	0	1	0	0	0	0	0	2
	930	0	1	0	0	0	0	0	2
	1000	0	0	0	0	0	0	0	2
	1030	0	1	0	0	0	0	0	2
	1100	0	0	0	0	0	0	1	1
	1130	1	1	0	0	1	0	1	1
	1200	0	1	0	0	1	0	0	1
	1230	0	1	0	0	1	0	0	3
	1300	0	2	0	1	0	1	1	1
	1330	0	0	0	1	0	0	1	1
	1400	0	2	0	0	0	0	0	2
	1430	0	1	0	0	1	0	0	2
	1500	0	0	1	0	0	0	0	2
Block 9	Time	In Struc.	In Struc.	In Struc.	In Struc.	In Struc.	In Struc.	In Struc.	In Struc.
	900	0	0	1	2	0	1	0	0
	930	0	0	1	0	0	0	1	0
	1000	0	0	1	0	0	0	1	0
	1030	0	0	1	0	0	1	2	0
	1100	0	0	0	0	0	0	1	0
	1130	0	0	0	1	0	1	0	0
	1200	0	0	2	1	0	0	0	0
	1230	0	0	1	0	0	0	0	1
	1300	0	0	2	0	0	1	1	0
	1330	0	0	1	1	0	1	0	0
	1400	0	0	2	0	0	0	1	0
	1430	0	1	1	0	0	0	1	0
	1500	0	0	2	0	0	1	1	1
Block 10	Time	In Struc.	In Struc.	In Struc.	In Struc.	In Struc.	In Struc.	In Struc.	In Struc.
	900	0	0	0	1	1	0	1	1
	930	2	2	0	0	0	1	2	1
	1000	0	0	0	1	0	1	3	1
	1030	0	0	0	1	0	0	1	1
	1100	1	0	0	1	0	0	1	1
	1130	0	0	0	1	0	1	0	1
	1200	0	0	0	1	0	1	0	1
	1230	0	0	0	1	0	1	1	1
	1300	1	0	0	1	0	1	2	1
	1330	0	0	0	2	0	1	1	1
	1400	1	0	0	2	0	1	1	2
	1430	0	0	0	1	0	0	1	3
	1500	1	0	0	0	0	1	0	3
